# Supplementary material for: Synthesis of 3-(Quinazolin-4-yl)propionic Acids via an Acid-Catalyzed Rearrangement of 4-Oxobutyronitriles
Source: Int J Mol Sci. 2026 Apr 28;27(9):3903. doi: 10.3390/ijms27093903 (PMC13163398; doi:10.3390/ijms27093903)
Supplement: Supplementary file 1 [file ijms-27-03903-s001.zip]

Archive with 1 entries (1 files):
- ijms-4230029-supplementary.pdf
